# Supplementary material for: Untangling Coelogyne: Efficacy of DNA Barcodes for Species and Genus Identification
Source: Genes (Basel). 2025 Nov 10;16(11):1361. doi: 10.3390/genes16111361 (PMC12651967; doi:10.3390/genes16111361)
Supplement: Supplementary file 1 [file genes-16-01361-s001.zip]

Archive with 2 entries (2 files):
- Table S1 supplementary.xlsx
- Tables S2-S3 supplementary.pdf
