# Supplementary material for: Untangling Coelogyne: Efficacy of DNA Barcodes for Species and Genus Identification
Source: Genes (Basel). 2025 Nov 10;16(11):1361. doi: 10.3390/genes16111361 (PMC12651967; doi:10.3390/genes16111361)
Supplement: Supplementary file 1 [file genes-16-01361-s001.zip › Table S1 supplementary.xlsx]

## Sheet: Arkusz1
Sequence ID	GenBank Acc	Sequence	Amplified region	Primer names	Specimen ID (sample number)	Name of the sampler	Name of the sampling site	Country	Tissue	Extraction date	Species	Genus	Family	Order	Class	Phylum	Subkingdom	Kingdom	Domain
matK-Seq1	PV820644	TTTGAGGATCCGCTGTGATAACGACAAAGATTTCTACATATCCGACAAAATCGATCAATAATATCAGAATCCGATAAATCGGTCCAGATCGGTTTACTAATAGGATGACCCAATACAGTACAAAATTGAGCTTTCGACAATGATCCAATAAGAGAAATAACTGGGGCTATGGTATCTAATTTCTTAGTCAGAGTATTTATTAGAAATGAATTCTCTAGCATTTGATTTCTTACTACCAAAGGATTTTTTAGTACACTTGAAAAATATCCCAGAAAAGAGAAGGAATAGTCGGGTAATTGCTTTATATAGATCCTATAAGGTTGAAACCAAAAGTGAAAATAAGATTGCCAAAAATTCACAAGATGAAATTTCCATTTCTTCATCAGAATAAGAGTTCCT…	matK	matK-2.1f; matK-5r	mC02	M.Karbarz;D.Szlachcikowska;A.Zapał	Poland, Łańcut, Storczykarnia Muzeum -Zamek w Lancucie	Poland	leaves		Coelogyne assamica	Coelogyne	Orchidaceae	Asparagales	Liliopsida	Tracheophyta	Chloroplastida	Plantae	Eukaryota
matK-Seq2	PV820645	TCTTTGAGGATCCGCTGTGATAACGACAAAGATTTCTACATATCCGACAAAATCGATCAATAATATCAGAATCCGATAAATCGGTCCAGATCGGTTTACTAATAGGATGACCCAATACAGTACAAAATTTAGCTTTCGACAATGATCCAATAAGAGAAATAACTGGGGCTATGGTATCTAATTTCTTAGTCAGAGTATTTATTAGAAATGAATTCTCTAGCATTTGATTTCTTACTACCAAAGGATTTTTTAGTACACTTGAAAAATATCCCAGAAAAGAGAAGGAATAGTCGGGTAATTGCTTTATATAGATCCTATAAGGTTGAAACCAAAAGTGAAAATAAGATTGCCAAAAATTCACAAGATGAAATTTCCATTTCTTCATCAGAATAAGAGTTC…	matK	matK-2.1f; matK-5r	mC03	M.Karbarz;D.Szlachcikowska;A.Zapał	Poland, Łańcut, Storczykarnia Muzeum -Zamek w Lancucie	Poland	leaves		Coelogyne celebensis	Coelogyne	Orchidaceae	Asparagales	Liliopsida	Tracheophyta	Chloroplastida	Plantae	Eukaryota
matK-Seq3	PV820646	GTTTCTTTGAGGATCCGCTGTGATAACGACAAGATTTCTACATATCCACAAAATCGATCAATAATATCAGAATCCGATAAATCGGTCCAGATCGGTTTACTAATAGGATGACCCAATACAGTACAAAATTGAGCTTTCGACAATGATCCAATAAGAGAAATAACTGGGGCTATGGTATCTAATTTCTTAGTCAGAGTATTTATTAGAAATGAATTCTCTAGCATTTGATTTCTTACTACCAAAGGATTTTTTAGTACACTTGAAAAATATCCCAGAAAAGAGAAGGAATAGTCGGGTAATTGCTTTATATAGATCCTATAAGGTTGAAACCAAAAGTGAAAATAAGATTGCCAAAAATTCACAAGATGAAATTTCCATTTCTTCATCAGAATAAGAGTT…	matK	matK-2.1f; matK-5r	mC04	M.Karbarz;D.Szlachcikowska;A.Zapał	Poland, Łańcut, Storczykarnia Muzeum -Zamek w Lancucie	Poland	leaves		Coelogyne cumingii	Coelogyne	Orchidaceae	Asparagales	Liliopsida	Tracheophyta	Chloroplastida	Plantae	Eukaryota
matK-Seq4	PV820647	GTTTCTTTGAGGATCCGCTGTGATAACGACAAGATTTCTACATATCCACAAAATCGATCAATAATATCAGAATCCGATAAATCGGTCCAGATCGGTTTACTAATAGGATGACCCAATACAGTACAAAATTGAGCTTTCGACAATGATCCAATAAGAGAAATAACTGGGACTATGGTATCTAATTTCTTAGTCAGAGTATTTATTAGAAATGAATTCTCTAGCATTTGATTTCTTACTACCAAATGATTTTTTAGTACACTTGAAAAATATCCCAGAAAAGAGAAGGAATAGTTGGGTAATTGCTTTATATAGATCCTATAAGGTTGAAACCAAAAATGAAAATAAGATTGCCAAAAATTCACAAGATGAAATTTCCATTTCTTCATCAGAATAAGAGTT…	matK	matK-2.1f; matK-5r	mC05	M.Karbarz;D.Szlachcikowska;A.Zapał	Poland, Łańcut, Storczykarnia Muzeum -Zamek w Lancucie	Poland	leaves		Coelogyne fimbriata	Coelogyne	Orchidaceae	Asparagales	Liliopsida	Tracheophyta	Chloroplastida	Plantae	Eukaryota
matK-Seq5	PV820648	TCTTTGAGGATCCGCTGTGATAACGACAAGATTTCTACATATCCAACAAAATCGATAATAATATCAGAATCCGATAATCGGTCCAGATCGGTTTACTAATAGGATGACCCAATACAGTACAAAATTGAGCTTTCGACAATGATCCAATAAGAGAAATAACTGGGGCTATGGTATCTAATTTCTTAGTCAGAGTATTTATTAGAAATGAATTCTCTAGCATTTGATTTCTTACTACCAAAGGATTTTTTAGTACACTTGAAAGATATCCCAGAAAAGAGAAGGAATAGTTGGGTAATTGCTTTATATAGATCCTATAAGGTTGAAACCAAAAGTGAAAATAAGATTGCCAAAAATTCACAAGATGAAATTTCCATTTCTTCATCAGAATAAGAGTTCCTT…	matK	matK-2.1f; matK-5r	mC06	M.Karbarz;D.Szlachcikowska;A.Zapał	Poland, Łańcut, Storczykarnia Muzeum -Zamek w Lancucie	Poland	leaves		Coelogyne parishii	Coelogyne	Orchidaceae	Asparagales	Liliopsida	Tracheophyta	Chloroplastida	Plantae	Eukaryota
matK-Seq6	PV820649	GTTTCTTTGAGGATCCGCTGTGATAACGACAAGATTTCTACATATCCGACAAAATCGATCAATAATATCAGAATCCGATAAATCGGTCCAGATCGGTTTACTAATAGGATGACCCAATACAGTACAAAATTTAGCTTTCGACAATGATCCAATAAGAGAAATAACTGGGGCTATGGTATCTAATTTCTTAGTCAGAGTATTTATTAGAAATGAATTCTCTAGCATTTGATTTCTTACTACCAAAGGATTTTTTAGTACACTTGAAAAATATCCCAGAAAAGAGAAGGAATAGTCGGGTAATTGCTTTATATAGATCCTATAAGGTTGAAACCAAAAGTGAAAATAAGATTGCCAAAAATTCACAAGATGAAATTTCCATTTCTTCATCAGAATAAGAGT…	matK	matK-2.1f; matK-5r	mC07	M.Karbarz;D.Szlachcikowska;A.Zapał	Poland, Łańcut, Storczykarnia Muzeum -Zamek w Lancucie	Poland	leaves		Coelogyne salmonicolor	Coelogyne	Orchidaceae	Asparagales	Liliopsida	Tracheophyta	Chloroplastida	Plantae	Eukaryota
matK-Seq7	PV820650	GTTTCTTTGAGGATCCGCTGTGATAACGACAAGATTTCTACATATCCACAAAATCGATCAATAATATCAGAATCCGATAAATCGGTCCAGATCGGTTTACTAATAGGATGACCCAATACAGTACAAAATTGAGCTTTCGACAATGATCCAATAAGAGAAATAACTGGGGCTATGGTATCTAATTTCTTAGTCAGAGTATTTATTAGAAATGAATTCTCTAGCATTTGATTTCTTACTACCAAAGGATTTTTTAGTACACTTGAAAAATATCCCAGAAAAGAGAAGGAATATTCGGGTAATTGCTTTATATAGATCCTATAAGGTTGAAACCAAAAGTGAAAATAAGATTGCCAAAAATTCACAAGATGAAATTTCCATTTCTTCATCAGAATAAGAGTT…	matK	matK-2.1f; matK-5r	mC08	M.Karbarz;D.Szlachcikowska;A.Zapał	Poland, Łańcut, Storczykarnia Muzeum -Zamek w Lancucie	Poland	leaves		Coelogyne flaccida	Coelogyne	Orchidaceae	Asparagales	Liliopsida	Tracheophyta	Chloroplastida	Plantae	Eukaryota
matK-Seq8	PV820651	GTTTCTTTGAGGATCCGCTGTGATAACGACAAGATTTCTACATATCCACAAAATCGATCAATAATATCAGAATCCGATAATCGGTCCAGATCGGTTTACTAATAGGATGACCCAATACAGTACAAAATTGAGCTTTCGACAATGATCCAATAAGAGAAATAACTGGGGCTATGGTATCTAATTTCTTAGTCAGAGTATTTATTAGAAATGAATTCTCTAGCATTTGATTTCTTACTACCAAAGGATTTTTTAGTACACTTGAAAAATATCCCAGAAAAGAGAAGGAATAGTCGGGTAATTGCTTTATATAGATCCTATAAGGTTGAAACCAAAAGTGAAAATAAGATTGCCAAAAATTCACAAGATGAAATTTCCATTTCTTCATCAGAATAAGAGTTC…	matK	matK-2.1f; matK-5r	mC09	M.Karbarz;D.Szlachcikowska;A.Zapał	Poland, Łańcut, Storczykarnia Muzeum -Zamek w Lancucie	Poland	leaves		Coelogyne cristata	Coelogyne	Orchidaceae	Asparagales	Liliopsida	Tracheophyta	Chloroplastida	Plantae	Eukaryota
matK-Seq9	PV820652	TTCTTTGAGGATCCGCTGTGATAACGACAAGATTTCTACATATCCGACAAAATCGATCAATAATATCAGAATCCGATAATCGGTCCAGATCGGTTTACTAATAGGATGACCCAATACAGTACAAAATTGAGCTTTCGACAATGATCCAATAAGAGAAATAACTGGGACTATGGTATCTAATTTCTTAGTCAGAGTATTTATTAGAAATGAATTCTCTAGCATTTGATTTCTTACTACCAAAGGATTTTTTAGTACACTTGAAAAATATCCCAGAAAAGAGAAGGAATAGTTGGGTAATTGCTTTATATAGATCCTATAAGGTTGAAACCAAAAGTGAAAATAAGATTGCCAAAAATTCACAAGATGAAATTTCCATTTCTTCATCAGAATAAGAGTTCC…	matK	matK-2.1f; matK-5r	mC10	M.Karbarz;D.Szlachcikowska;A.Zapał	Poland, Łańcut, Storczykarnia Muzeum -Zamek w Lancucie	Poland	leaves		Coelogyne tomentosa	Coelogyne	Orchidaceae	Asparagales	Liliopsida	Tracheophyta	Chloroplastida	Plantae	Eukaryota
matK-Seq10	PV820653	GTTTCTTTGAGGATCCGCTGTGATAACGACAAGATTTCTACATATCCACAAAATCGATCAATAATATCAGAATCCGATAAATCGGTCCAGATCGGTTTACTAATAGGATGACCCAATACAGTACAAAATTGAGCTTTCGACAATGATCCAATAAGAGAAATAACTGGGACTATGGTATCTAATTTCTTAGTCAGAGTATTTATTAGAAATGAATTCTCTAGCATTTGATTTCTTACTACCAAATGATTTTTTAGTACACTTGAAAAATATCCCAGAAAAGAGAAGGAATAGTTGGGTAATTGCTTTATATAGATCCTATAAGGTTGAAACCAAAAATGAAAATAAGATTGCCAAAAATTCACAAGATGAAATTTCCATTTCTTCATCAGAATAAGAGTT…	matK	matK-2.1f; matK-5r	mC11	M.Karbarz;D.Szlachcikowska;A.Zapał	Poland, Łańcut, Storczykarnia Muzeum -Zamek w Lancucie	Poland	leaves		Coelogyne pulchella	Coelogyne	Orchidaceae	Asparagales	Liliopsida	Tracheophyta	Chloroplastida	Plantae	Eukaryota
matK-Seq11	PV820654	CTTTGAGGATCCGCTGTGATAACGACAAGATTTCTACATATCCGACAAAATCGATCAATAATATCAGAATCCGATAAATCGGTCCAGATCGGTTTACTAATAGGATGACCCAATACAGTACAAAATTTAGCTTTCGACAATGATCCAATAAGAGAAATAACTGGGGCTATGGTATCTAATTTCTTAGTCAGAGTATTTATTAGAAATGAATTCTCTAGCATTTGATTTCTTACTACCAAAGGATTTTTTAGTACACTTGAAAAATATCCCAGAAAAGAGAAGGAATAGTCGGGTAATTGCTTTATATAGATCCTATAAGGTTGAAACCAAAAGTGAAAATAAGATTGCCAAAAATTCACAAGATGAAATTTCCATTTCTTCATCAGAATAAGAGTTCCT…	matK	matK-2.1f; matK-5r	mC12	M.Karbarz;D.Szlachcikowska;A.Zapał	Poland, Łańcut, Storczykarnia Muzeum -Zamek w Lancucie	Poland	leaves		Coelogyne Lyme Bay	Coelogyne	Orchidaceae	Asparagales	Liliopsida	Tracheophyta	Chloroplastida	Plantae	Eukaryota
matK-Seq12	PV820655	GTTTCTTTGAGGATCCGCTGTGATAACGACAAGATTTCTACATATCCACAAAATCGATCAATAATATCAGAATCTGATAAATCGGTCCAGATCGGTTTACTAATAGGATGACCCAATACAGTACAAAATTGAGCTTTCGACAATGATCCAATAAGAGAAATAACTGGGACTATGGTATCTAATTTCTTAGTCAGAGTATTTATTAGAAATGAATTCTCTAGCATTTGATTTCTTACTACCAAATTATTTTTTAGTACACTTGAAAAATATCCCAGAAAAGAGAAGGAATAGTTGGGTAATTGCTTTATATAGATCCTATAAGGTTGAAACCAAAAATGAAAATAAGATTGCCAAAAATTCACAAGATGAAATTTCCATTTCTTCATCAGAATAAGAGTT…	matK	matK-2.1f; matK-5r	mC13	M.Karbarz;D.Szlachcikowska;A.Zapał	Poland, Łańcut, Storczykarnia Muzeum -Zamek w Lancucie	Poland	leaves		Coelogyne triplicatula	Coelogyne	Orchidaceae	Asparagales	Liliopsida	Tracheophyta	Chloroplastida	Plantae	Eukaryota
matK-Seq13	PV820656	GTTTCTTTGAGGATCCGCTGTGATAACGACAAGATTTCTACATATCCACAAAATCGATCAATAATATCAGAATCTGATAAATCGGTCCAGATCGGTTTACTAATAGGATGACCCAATACAGTACAAAATTGAGCTTTCGACAATGATCCAATAAGAGAAATAACTGGGACTATGGTATCTAATTTCTTAGTCAGAGTATTTATTAGAAATGAATTCTCTAGCATTTGATTTCTTACTACCAAATTATTTTTTAGTACACTTGAAAAATATCCCAGAAAAGAGAAGGAATAGTTGGGTAATTGCTTTATATAGATCCTATAAGGTTGAAACCAAAAATGAAAATAAGATTGCCAAAAATTCACAAGATGAAATTTCCATTTCTTCATCAGAATAAGAGTT…	matK	matK-2.1f; matK-5r	mC14	M.Karbarz;D.Szlachcikowska;A.Zapał	Poland, Łańcut, Storczykarnia Muzeum -Zamek w Lancucie	Poland	leaves		Coelogyne ovalis	Coelogyne	Orchidaceae	Asparagales	Liliopsida	Tracheophyta	Chloroplastida	Plantae	Eukaryota
matK-Seq14	PV820657	GTTTCTTTGAGGATCCGCTGTGATAACGACAAGATTTCTACATATCCGACAAAATCGATCAATAATATCAGAATCCGATAAATCGGTCCAGATCGGTTTACTAATAGGATGACCCAATACAGTACAAAATTGAGCTTTCGACAATGATCCAATAAGAGAAATAACTGGGACTATGGTATCTAATTTATTAGTCAGAGTATTTATTAGAAATGAATTCTCTAACATTTGATTTCTTACTACCAAAGGATTTTTTAGTACACTTGAAAAATATCCCAGAAAAGAGAAGGAATAGTTGGGTAATTGCTTTATATAGATCCTATAAGGTTGAAACCAAAAATGAAAATAAGATTGCCAAAAATTCACAAGATGAAATTTCCATTTCTTCATCAGAATAAGAGT…	matK	matK-2.1f; matK-5r	mC15	M.Karbarz;D.Szlachcikowska;A.Zapał	Poland, Łańcut, Storczykarnia Muzeum -Zamek w Lancucie	Poland	leaves		Coelogyne rochussenii	Coelogyne	Orchidaceae	Asparagales	Liliopsida	Tracheophyta	Chloroplastida	Plantae	Eukaryota
matK-Seq15	PV820658	TTCTTTGAGGATCCGCTGTGATAACGACAAGATTTCTACATATCCACAAAATCGATAATAATATCAGAATCCGATAAATCGGTCCAGATCGGTTTACTAATAGGATGACCCAATACAGTACAAAATTGAGCTTTCGACAATGATCCAATAAGAGAAATAACTGGGGCTATGGTATCTAATTTCTTAGTCAGAGTATTTATTAGAAATGAATTCTCTAGCATTTGATTTCTTACTACCAAAGGATTTTTTAGTACACTTGAAAAATATCCCAGAAAAGAGAAGGAATAGTCGGGTAATTGCTTTATATAGATCCTATAAGGTTGAAACCAAAAGTGAAAATAAGATTGCCAAAAATTCACAAGATGAAATTTCCATTTCTTCATCAGAATAAGAGTTCCT…	matK	matK-2.1f; matK-5r	mC16	M.Karbarz;D.Szlachcikowska;A.Zapał	Poland, Łańcut, Storczykarnia Muzeum -Zamek w Lancucie	Poland	leaves		Coelogyne intermedia	Coelogyne	Orchidaceae	Asparagales	Liliopsida	Tracheophyta	Chloroplastida	Plantae	Eukaryota
matK-Seq16	PV820659	TTCTTTGAGGATCCGCTGTGATAACGACAAGATTTCTACATATCCGACAAAATCGATCAATAATATCAGAATCCGATAATCGGTCCAGATCGGTTTACTAATAGGATGACCCAATACAGTACAAAATTGAGCTTTCGACAATGATCCAATAAGAGAAATAACTGGGGCTATGGTATCTAATTTCTTAGTCAGAGTATTTATTAGAAATGAATTCTCTAGCATTTGATTTCTTACTACCAAAGGATTTTTTAGTACACTTGAAAAATATCCCAGAAAAGAGAAGGAATAGTCGGGTAATTGCTTTATATAGATCCTATAAGGTTGAAACCAAAAGTGAAAATAAGATTGCCAAAAATTCACAAGATGAAATTTCCATTTCTTCATCAGAATAAGAGTTCC…	matK	matK-2.1f; matK-5r	mC17	M.Karbarz;D.Szlachcikowska;A.Zapał	Poland, Łańcut, Storczykarnia Muzeum -Zamek w Lancucie	Poland	leaves		Coelogyne trinervis	Coelogyne	Orchidaceae	Asparagales	Liliopsida	Tracheophyta	Chloroplastida	Plantae	Eukaryota
matK-Seq17	PV820660	TCTTTGAGGACCGCTGTGATAACGACAAGATTTCTACATATCCGACAAATCGATCAATAATATCAGAATCCGATAATCGGTCCAGATTGGTTTACTAATAGGATGACCCAATACAGTACAAAATTGAGCTTTCGATAATGATCCAATAAGAGAAATAACTGGGACTATGGTATCTAATTTATTAGTCAGAGTATTTATTATAAATGAATTCTCTGGCATTTGATTTCTTACTACCAAAGGATTTTTTAGTACACTTGAAAAATATCCCAGAAAAGAGAAGGAATAGTTGGGTAATTGCTTTATATAGATCCTATAAGGTTGAAACCAAAAGTGAAAATAAGATTGCCAAAAATTAACAAGATGAAATTTCCATTTCTTCATCAGAATAAGAGTTCCTTT…	matK	matK-2.1f; matK-5r	mC18	M.Karbarz;D.Szlachcikowska;A.Zapał	Poland, Łańcut, Storczykarnia Muzeum -Zamek w Lancucie	Poland	leaves		Coelogyne asperata	Coelogyne	Orchidaceae	Asparagales	Liliopsida	Tracheophyta	Chloroplastida	Plantae	Eukaryota
rbcL-Seq1	PV871955	TTTTTGCGGATAATCCCAATTTTGGTTTAATAGTACATCCCAATAGGGGACGACCGTACTTGTTCAATTTATCTCTTTCAACTTGGATGCCATGAGGCGGACCTTGGAAAGTTTTGGAATAAGAAGTGGGAATTCGTAGATCTTCCAGACGTAGAGCTCGCAGGGCTTTGAAACCAAATACATTACCCACAATGGAAGTAAACATGTTAGTAACAGAACCTTCTTCAAAAAGGTCTAAAGGATAAGCTACATAAGCAATATATTGATTATCCTCCCCAACAACGACCTCGATGTGGTAGCATCGTCCTTTGTAACGATCGAGACTGGTAAGTCCATCAGTCCACACAGTTGTCCATGTACCAGTAGAAGATTCGGCAGCTACCGCAGCCCCCGCTTCTT…	rbcL	rbcL1f; rbcla-r	rC02	M.Karbarz;D.Szlachcikowska;A.Zapał	Poland, Łańcut, Storczykarnia Muzeum -Zamek w Lancucie	Poland	leaves		Coelogyne assamica	Coelogyne	Orchidaceae	Asparagales	Liliopsida	Tracheophyta	Chloroplastida	Plantae	Eukaryota
rbcL-Seq2	PV871956	TTTTTGCGGATAATCCCAATTTTGGTTTAATAGTACATCCCAATAGGGGACGACCGTACTTGTTCAATTTATCTCTTTCAACTTGGATGCCATGAGGCGGACCTTGGAAAGTTTTGGAATAAGAAGTGGGAATTCGTAGATCTTCCAGACGTAGAGCTCGCAGGGCTTTGAAACCAAATACATTACCCACAATGGAAGTAAACATGTTAGTAACAGAACCTTCTTCAAAAAGGTCTAAAGGATAAGCTACATAAGCAATATATTGATTTTCCTCCCCAACAACGACCTCGATGTGGTAGCATCGTCCTTTGTAACGATCGAGACTGGTAAGTCCATCAGTCCACACAGTTGTCCATGTACCAGTAGAAGATTCGGCAGCTACCGCAGCCCCCGCTTCTT…	rbcL	rbcL1f; rbcla-r	rC03	M.Karbarz;D.Szlachcikowska;A.Zapał	Poland, Łańcut, Storczykarnia Muzeum -Zamek w Lancucie	Poland	leaves		Coelogyne celebensis	Coelogyne	Orchidaceae	Asparagales	Liliopsida	Tracheophyta	Chloroplastida	Plantae	Eukaryota
rbcL-Seq3	PV871957	TTTTTGCGGATAATCCCAATTTTGGTTTAATAGTACATCCCAATAGGGGACGACCGTACTTGTTCAATTTATCTCTTTCAACTTGGATGCCATGAGGCGGACCTTGGAAAGTTTTGGAATAAGAAGTGGGAATTCGTAGATCTTCCAGACGTAGAGCTCGCAGGGCTTTGAAACCAAATACATTACCCACAATGGAAGTAAACATGTTAGTAACAGAACCTTCTTCAAAAAGGTCTAAAGGATAAGCTACATAAGCAATATATTGATTGTCCTCCCCAACAACGACCTCGATGTGGTAGCATCGTCCTTTGTAACGATCGAGACTGGTAAGTCCATCAGTCCACACAGTTGTCCATGTACCAGTAGAAGATTCGGCAGCTACCGCAGCCCCCGCTTCTT…	rbcL	rbcL1f; rbcla-r	rC04	M.Karbarz;D.Szlachcikowska;A.Zapał	Poland, Łańcut, Storczykarnia Muzeum -Zamek w Lancucie	Poland	leaves		Coelogyne cumingii	Coelogyne	Orchidaceae	Asparagales	Liliopsida	Tracheophyta	Chloroplastida	Plantae	Eukaryota
rbcL-Seq4	PV871958	TTTTTTGCGGATAATCCCAATTTTGGTTTAATAGTACATCCCAATAGGGGACGACCGTACTTGTTCAATTTATCTCTTTCAACTTGGATGCCATGAGGCGGACCTTGGAAAGTTTTGGAATAAGAAGTGGGAATTCGTAGATCTTCCAGACGTAGAGCTCGCAGGGCTTTGAAACCAAATACATTACCCACAATGGAAGTAAACATGTTAGTAACAGAACCTTCTTCAAAAAGGTCTAAAGGATAAGCTACATAAGCAATATATTGATTTTCCTCCCCACCAACGACCTCGATGTGGTAGCATCGTCCTTTGTAACGATCGAGACTGGTAAGTCCATCAGTCCACACAGTTGTCCATGTACCAGTAGAAGATTCGGCAGCTACCGCAGCCCCCGCTTCT…	rbcL	rbcL1f; rbcla-r	rC05	M.Karbarz;D.Szlachcikowska;A.Zapał	Poland, Łańcut, Storczykarnia Muzeum -Zamek w Lancucie	Poland	leaves		Coelogyne fimbriata	Coelogyne	Orchidaceae	Asparagales	Liliopsida	Tracheophyta	Chloroplastida	Plantae	Eukaryota
rbcL-Seq5	PV871959	TTTTTTGCGGATAATCCCAATTTTGGTTTAATAGTACATCCCAATAGGGGACGACCGTACTTGTTCAATTTATCTCTTTCAACTTGGATGCCATGAGGCGGACCTTGGAAAGTTTTGGAATAAGAAGTGGGAATTCGTAGATCTTCCAGACGTAGAGCTCGCAGGGCTTTGAAACCAAATACATTACCCACAATGGAAGTAAACATGTTAGTAACATAACCTTCTTCAAAAAGGTCTAAAGGATAAGCTACATAAGCAATATATTGATTTTCCTCCCCAACAACGACCTCGATGTGGTAGCATCGTCCTTTGTAACGATCGAGACTGGTAAGTCCATCAGTCCACACAGTTGTCCATGTACCAGTAGAAGATTCGGCAGCTACCGCAGCCCCCGCTTCT…	rbcL	rbcL1f; rbcla-r	rC06	M.Karbarz;D.Szlachcikowska;A.Zapał	Poland, Łańcut, Storczykarnia Muzeum -Zamek w Lancucie	Poland	leaves		Coelogyne parishii	Coelogyne	Orchidaceae	Asparagales	Liliopsida	Tracheophyta	Chloroplastida	Plantae	Eukaryota
rbcL-Seq6	PV871960	AATTTTGGTTTAATAGTACATACCAATAGGGGACGACCGTACTTGTTCAATTTATCTCTTTCAACTTGGATGCCATGAGGCGGACCTTGGAAAGTTTTGGAATAAGAAGTGGGAATTCGTAGATCTTCCAGACGTAGAGCTCGCAGGGCTTTGAAACCAAATACATTACCCACAATGGAAGTAAACATGTTAGTAACAGAACCTTCTTCAAAAAGGTCTAAAGGATAAGCTACATAAGCAATATATTGATTTTCCTCCCCAACAACGACCTCGATGTGGTAGCATCGTCCTTTGTAACGATCGAGACTGGTAAGTCCATCAGTCCACACAGTTGTCCATGTACCAGTAGAAGATTCGGCAGCTACCGCAGCCCCCGCTTCTTCAGGCGGAACTCCCGGT…	rbcL	rbcL1f; rbcla-r	rC07	M.Karbarz;D.Szlachcikowska;A.Zapał	Poland, Łańcut, Storczykarnia Muzeum -Zamek w Lancucie	Poland	leaves		Coelogyne salmonicolor	Coelogyne	Orchidaceae	Asparagales	Liliopsida	Tracheophyta	Chloroplastida	Plantae	Eukaryota
rbcL-Seq7	PV871961	TTTTTTGCGGATAATCCCAATTTTGGTTTAATAGTACATCCCAATAGGGGACGACCGTACTTGTTCAATTTATCTCTTTCAACTTGGATGCCATGAGGCGGACCTTGGAAAGTTTTGGAATAAGAAGTGGGAATTCGTAGATCTTCCAGACGTAGAGCTCGCAGGGCTTTGAAACCAAATACATTACCCACAATGGAAGTAAACATGTTAGTAACAGAACCTTCTTCAAAAAGGTCTAAAGGATAAGCTACATAAGCAATATATTGATTTTCCTCCCCAACAACGACCTCGATGTGGTAGCATCGTCCTTTGTAACGATCGAGACTGGTAAGTCCATCAGTCCACACAGTTGTCCATGTACCAGTAGAAGATTCGGCAGCTACCGCAGCCCCCGCTTCT…	rbcL	rbcL1f; rbcla-r	rC08	M.Karbarz;D.Szlachcikowska;A.Zapał	Poland, Łańcut, Storczykarnia Muzeum -Zamek w Lancucie	Poland	leaves		Coelogyne flaccida	Coelogyne	Orchidaceae	Asparagales	Liliopsida	Tracheophyta	Chloroplastida	Plantae	Eukaryota
rbcL-Seq8	PV871962	CATTTTGGTTTAATAGTACATCCCAATAGGGGACGACCATACTTGTTCAATTTATCTCTTTCAACTTGGATGCCATGAGGCGGACCTTGGAAAGTTTTGGAATAAGAAGTGAGAATTCGCAGATCTTCCAGACGTAGAGCTCGCAGGGCTTTGAAACCAAATACATTACCCACAATGGAAGTAAACATGTTAGTAACAGAACCTTCTTCAAAAAGGTCTAAAGGATAAGCTACATAAGCAATATATTGATTTTCCTCCCCAACAACGACCTCGATGTGGTAGCATCGTCCTTTGTAACGATCAAGACTGGTAAGTCCATCAGTCCACACAGTTGTCCATGTACCAGTAGAAGATTCGGCAGCTACCGCAGCCCCCGCTTCTTCAGGCGGAACTCCCGGT…	rbcL	rbcL1f; rbcla-r	rC09	M.Karbarz;D.Szlachcikowska;A.Zapał	Poland, Łańcut, Storczykarnia Muzeum -Zamek w Lancucie	Poland	leaves		Coelogyne pandurata	Coelogyne	Orchidaceae	Asparagales	Liliopsida	Tracheophyta	Chloroplastida	Plantae	Eukaryota
rbcL-Seq9	PV871963	TTTTTTGCGGATAATCCCAATTTTGGTTTAATAGTACATCCCAATAGGGGACGACCGTACTTGTTCAATTTATCTCTTTCAACTTGGATGCCATGAGGCGGACCTTGGAAAGTTTTGGAATAAGAAGTGGGAATTCGTAGATCTTCCAGACGTAGAGCTCGCAGGGCTTTGAAACCAAATACATTACCCACAATGGAAGTAAACATGTTAGTAACAGAACCTTCTTCAAAAAGGTCTAAAGGATAAGCTACATAAGCAATATATTGATTTTCCTCCCCAACAACGACCTCGATGTGGTAGCATCGTCCTTTGTAACGATCGAGACTGGTAAGTCCATCAGTCCACACAGTTGTCCATGTACCAGTAGAAGATTCGGCAGCTACCGCAGCCCCCGCTTCT…	rbcL	rbcL1f; rbcla-r	rC10	M.Karbarz;D.Szlachcikowska;A.Zapał	Poland, Łańcut, Storczykarnia Muzeum -Zamek w Lancucie	Poland	leaves		Coelogyne cristata	Coelogyne	Orchidaceae	Asparagales	Liliopsida	Tracheophyta	Chloroplastida	Plantae	Eukaryota
rbcL-Seq10	PV871964	TTTTTGCGGATAATCCCAATTTTGGTTTAATAGTACATCCCAATAGGGGACGACCGTACTTGTTCAATTTATCTCTTTCAACTTGGATGCCATGAGGCGGACCTTGGAAAGTTTTGGAATAAGAAGTGGGAATTCGTAGATCTTCCAGACGTAGAGCTCGCAGGGCTTTGAAACCAAATACATTACCCACAATGGAAGTAAACATGTTAGTAACAGAACCTTCTTCAAAAAGGTCTAAAGGATAAGCTACATAAGCAATATATTGATTTTCCTCCCCAACAACGGCCTCGATGTGGTAGCATCGTCCTTTGTAACGATCAAGACTGGTAAGTCCATCAGTCCACACAGTTGTCCATGTACCAGTAGAAGATTCGGCAGCTACCGCAGCCCCCGCTTCTT…	rbcL	rbcL1f; rbcla-r	rC11	M.Karbarz;D.Szlachcikowska;A.Zapał	Poland, Łańcut, Storczykarnia Muzeum -Zamek w Lancucie	Poland	leaves		Coelogyne tomentosa	Coelogyne	Orchidaceae	Asparagales	Liliopsida	Tracheophyta	Chloroplastida	Plantae	Eukaryota
rbcL-Seq11	PV871965	TTTTTGCGGATAATCCCAATTTTGGTTTAATAGTACATCCCAATAGGGGACGACCGTACTTGTTCAATTTATCTCTTTCAACTTGGATGCCATGAGGCGGACCTTGGAAAGTTTTGGAATAAGAAGTGGGAATTCGTAGATCTTCCAGACGTAGAGCTCGCAGGGCTTTGAAACCAAATACATTACCCACAATGGAAGTAAACATGTTAGTAACAGAACCTTCTTCAAAAAGGTCTAAAGGATAAGCTACATAAGCAATATATTGATTTTCCTCCCCACCAACGACCTCGATGTGGTAGCATCGTCCTTTGTAACGATCGAGACTGGTAAGTCCATCAGTCCACACAGTTGTCCATGTACCAGTAGAAGATTCGGCAGCTACCGCAGCCCCCGCTTCTT…	rbcL	rbcL1f; rbcla-r	rC12	M.Karbarz;D.Szlachcikowska;A.Zapał	Poland, Łańcut, Storczykarnia Muzeum -Zamek w Lancucie	Poland	leaves		Coelogyne pulchella	Coelogyne	Orchidaceae	Asparagales	Liliopsida	Tracheophyta	Chloroplastida	Plantae	Eukaryota
rbcL-Seq12	PV871965	GGATAATCCCAATTTTGGTTTAATAGTACATCCCAATAGGGGACGACCGTACTTGTTCAATTTATCTCTTTCAACTTGGATGCCATGAGGCGGACCTTGGAAAGTTTTGGAATAAGAAGTGGGAATTCGTAGATCTTCCAGACGTAGAGCTCGCAGGGCTTTGAAACCAAATACATTACCCACAATGGAAGTAAACATGTTAGTAACAGAACCTTCTTCAAAAAGGTCTAAAGGATAAGCTACATAAGCAATATATTGATTTTCCTCCCCAACAACGACCTCGATGTGGTAGCATCGTCCTTTGTAACGATCGAGACTGGTAAGTCCATCAGTCCACACAGTTGTCCATGTACCAGTAGAAGATTCGGCAGCTACCGCAGCCCCCGCTTCTTCAGGCGG…	rbcL	rbcL1f; rbcla-r	rC13	M.Karbarz;D.Szlachcikowska;A.Zapał	Poland, Łańcut, Storczykarnia Muzeum -Zamek w Lancucie	Poland	leaves		Coelogyne Lyme Bay	Coelogyne	Orchidaceae	Asparagales	Liliopsida	Tracheophyta	Chloroplastida	Plantae	Eukaryota
rbcL-Seq13	PV871967	TTTTTGCGGATAATCCCAATTTTGGTTTAATAGTACATCCCAATAGGGGACGACCGTACTTGTTCAATTTATCTCTTTCAACTTGGATGCCATGAGGCGGACCTTGGAAAGTTTTGGAATAAGAAGTGGGAATTCGTAGATCTTCCAGACGTAGAGCTCGCAGGGCTTTGAAACCAAATACATTACCCACAATGGAAGTAAACATGTTAGTAACAGAACCTTCTTCAAAAAGGTCTAAAGGATAAGCTACATAAGCAATATATTGATTTTCCTCCCCAACAACGACCTCGATGTGGTAGCATCGTCCTTTGTAACGATCGAGACTGGTAAGTCCATCAGTCCACACAGTTGTCCATGTACCAGTAGAAGATTCGGCAGCTACCGCAGCCCCCGCTTCTT…	rbcL	rbcL1f; rbcla-r	rC14	M.Karbarz;D.Szlachcikowska;A.Zapał	Poland, Łańcut, Storczykarnia Muzeum -Zamek w Lancucie	Poland	leaves		Coelogyne triplicatula	Coelogyne	Orchidaceae	Asparagales	Liliopsida	Tracheophyta	Chloroplastida	Plantae	Eukaryota
rbcL-Seq14	PV871968	TTTTTTGCGGATAATCCCAATTTTGGTTTAATAGTACATCCCAATAGGGGACGACCGTACTTGTTCAATTTATCTCTTTCAACTTGGATGCCATGAGGCGGACCTTGGAAAGTTTTGGAATAAGAAGTGGGAATTCGTAGATCTTCCAGACGTAGAGCTCGCAGGGCTTTGAAACCAAATACATTACCCACAATGGAAGTAAACATGTTAGTAACAGAACCTTCTTCAAAAAGGTCTAAAGGATAAGCTACATAAGCAATATATTGATTTTCCTCCCCAACAACGACCTCGATGTGGTAGCATCGTCCTTTGTAACGATCGAGACTGGTAAGTCCATCAGTCCACACAGTTGTCCATGTACCAGTAGAAGATTCGGCAGCTACCGCAGCCCCCGCTTCT…	rbcL	rbcL1f; rbcla-r	rC15	M.Karbarz;D.Szlachcikowska;A.Zapał	Poland, Łańcut, Storczykarnia Muzeum -Zamek w Lancucie	Poland	leaves		Coelogyne ovalis	Coelogyne	Orchidaceae	Asparagales	Liliopsida	Tracheophyta	Chloroplastida	Plantae	Eukaryota
rbcL-Seq15	PV871969	TTTTTTGCGGATAATCCCAATTTTGGTTTAATAGTACATCCCAATAGGGGACGACCATACTTGTTCAATTTATCTCTTTCAACTTGGATGCCATGAGGCGGACCTTGGAAAGTTTTGGAATAAGAAGTGGGAATTCGTAGATCTTCCAGACGTAGAGCTCGCAGGGCTTTGAAACCAAATACATTACCCACAATGGAAGTAAACATGTTAGTAACAGAACCTTCTTCAAAAAGGTCTAAAGGATAAGCTACATAAGCAATATATTGATTTTCCTCCCCAACAACGGCCTCGATGTGGTAGCATCGTCCTTTGTAACGATCAAGACTGGTAAGTCCATCAGTCCACACAGTTGTCCATGTACCAGTAGAAGATTCGGCAGCTACCGCAGCCCCCGCTTCT…	rbcL	rbcL1f; rbcla-r	rC16	M.Karbarz;D.Szlachcikowska;A.Zapał	Poland, Łańcut, Storczykarnia Muzeum -Zamek w Lancucie	Poland	leaves		Coelogyne rochussenii	Coelogyne	Orchidaceae	Asparagales	Liliopsida	Tracheophyta	Chloroplastida	Plantae	Eukaryota
rbcL-Seq16	PV871970	CCCAATTTTGGTTTAACAGTACATCCCAATAGGGGACGACCGTACTTGTTCAATTTATCTCTTTCAACTTGGATGCCATGAGGCGGACCTTGGAAAGTTTTGGAATAAGAAGTGAGAATTCGTAGATCTTCCAGACGTAGAGCTCGCAGGGCTTTGAAACCAAATACATTACCCACAATGGAAGTAAACATGTTAGTAACAGAACCTTCTTCAAAAAGGTCTAAAGGATAAGCTACATAAGCAATATATTGATTTTCCTCCCCAACAACGACCTCGATGTGGTAGCATCGTCCTTTGTAACGATCGAGACTGGTAAGTCCATCAGTCCACACAGTTGTCCATGTACCAGTAGAAGATTCGGCAGCTACCGCAGCCCCCGCTTCTTCAGGCGGAACTCCC…	rbcL	rbcL1f; rbcla-r	rC17	M.Karbarz;D.Szlachcikowska;A.Zapał	Poland, Łańcut, Storczykarnia Muzeum -Zamek w Lancucie	Poland	leaves		Coelogyne barbata	Coelogyne	Orchidaceae	Asparagales	Liliopsida	Tracheophyta	Chloroplastida	Plantae	Eukaryota
rbcL-Seq17	PV871971	TTTGCGGATAATCCCAATTTTGGTTTAATAGTACATCCCAATAGGGGACGACCGTACTTGTTCAATTTATCTCTTTCAACTTGGATGCCATGAGGCGGACCTTGGAAAGTTTTGGAATAAGAAGTGGGAATTCGTAGATCTTCCAGACGTAGAGCTCGCAGGGCTTTGAAACCAAATACATTACCCACAATGGAAGTAAACATGTTAGTAACAGAACCTTCTTCAAAAAGGTCTAAAGGATAAGCTACATAAGCAATATATTGATTTTCCTCCCCAACAACGACCTCGATGTGGTAGCATCGTCCTTTGTAACGATCGAGACTGGTAAGTCCATCAGTCCACACAGTTGTCCATGTACCAGTAGAAGATTCGGCAGCTACCGCAGCCCCCGCTTCTTCA…	rbcL	rbcL1f; rbcla-r	rC18	M.Karbarz;D.Szlachcikowska;A.Zapał	Poland, Łańcut, Storczykarnia Muzeum -Zamek w Lancucie	Poland	leaves		Coelogyne intermedia	Coelogyne	Orchidaceae	Asparagales	Liliopsida	Tracheophyta	Chloroplastida	Plantae	Eukaryota
trnH-Seq1	PV891853	CCCTTCCCTTATCTAGCTAAAGGATTTTCTCTTTTTTCCATTCATCATTATACTTCAGATTAAGATCGAGATATTGGACATAGAATGCCAATTTAAAAAATGTAAAAAAAGGAGTAATCAGCCGTGACACGTTCACTAAAAAAAAATCCTTTTGTAGCTAATCATTTATCGGGAAGAATTGAAAAACTCAACAGGAGGGAGGAGAAAGAAATCATAGTGACTTGGTCTCGGGCATCTACCATTATACCCACAATGATTGGCCATACAATCGCTATTCATAATGGAAAGGAACATTTACCTATTTATATCACAGATCGTATGGTCGGTCACAAATTGGGAGAATTTGCACCTACTCTCACTTTCGTGAGACACGCGAGAAACGATAATAAATCTCGTCGT…	trnH-psbA	psbA; trnH	tC02	M.Karbarz;D.Szlachcikowska;A.Zapał	Poland, Łańcut, Storczykarnia Muzeum -Zamek w Lancucie	Poland	leaves		Coelogyne assamica	Coelogyne	Orchidaceae	Asparagales	Liliopsida	Tracheophyta	Chloroplastida	Plantae	Eukaryota
trnH-Seq2	PV891854	CCCTTATCTAGCTAAAGGATTTTCTCTTTTTTCCATTCATCATTATACTTCAGATTAAGATCGAGATATTGGACATAGAATGCCAATTTCAAAAATGTAAAAAAAGGAGTAATCAGCCGTGACACGTTCACTAAAAAAAAATCCTTTTGTAGCTAATCATTTATCGGGAAGAATTGAAAAACTCAACAGGAGGGAGGAGAAAGAAATCATAGTGACTTGGTCTCGGGCATCTACCATTATACCCACAATGATTGGCCATACAATCGCTATTCATAATGGAAAGGAACATTTACCTATTTATATCACAGATCGTATGGTCGGTCACAAATTGGGAGAATTCGCACCTACTCTCACTTTCGTGAGACACGCGAGAAACGATAATAAATCTCGTCGTTAGTC…	trnH-psbA	psbA; trnH	tC03	M.Karbarz;D.Szlachcikowska;A.Zapał	Poland, Łańcut, Storczykarnia Muzeum -Zamek w Lancucie	Poland	leaves		Coelogyne celebensis	Coelogyne	Orchidaceae	Asparagales	Liliopsida	Tracheophyta	Chloroplastida	Plantae	Eukaryota
trnH-Seq3	PV891855	CCCTTATCTAGCTAAAGGATTTTCTCTTTTTTCCATTCATCATTATACTTCAGATTAAGATCGAGATATTGGACATAGAATGCCAATTTCAAAAATGTAAAAAAAGGAGTAATCAGCCGTGACACGTTCACTAAAAAAAAATCCTTTTGTAGCTAATCATTTATCGGGAAGAATTGAAAAACTCAACAGGAGGGAGGAGAAAGAAATCATAGTGACTTGGTCTCGGGCATCTACCATTATACCCACAATGATTGGCCATACAATCGCTATTCATAATGGAAAGGAACATTTACCTATTTATATCACAGATCGTATGGTCGGTCACAAATTGGGAGAATTCGCACCTACTCTCACTTTCGTGAGACACGCGAGAAACGATAATAAATCTCGTCGTTAGTC…	trnH-psbA	psbA; trnH	tC04	M.Karbarz;D.Szlachcikowska;A.Zapał	Poland, Łańcut, Storczykarnia Muzeum -Zamek w Lancucie	Poland	leaves		Coelogyne cumingii	Coelogyne	Orchidaceae	Asparagales	Liliopsida	Tracheophyta	Chloroplastida	Plantae	Eukaryota
trnH-Seq4	PV891856	CCCTTATCTAGCTAAAGGATTTTCTCTTTTTTCCATTCATCATTATACTTCAGATTAAGATCGAGATATTGGACATAGAATGCCAATTTCAAAAATGTAAAAAAAGGAGTAATCAGCCGTGACACGTTCACTAAAAAAAAATCCTTTTGTAGCTAATCATTTATCGGGAAGAATTGAAAAACTCAACAGGAGGGAGGAGAAAGAAATCATAGTGACTTGGTCTCGGGCATCTACCATTATACCCACAATGATTGGCCATACAATCGCTATTCATAATGGAAAGGAACATTTACCTATTTATATCACAGATCGTATGGTCGGTCACAAATTGGGAGAATTCGCACCTACTCTCACTTTCGTGAGACACGCGAGAAACGATAATAAATCTCGTCGTTAGTC…	trnH-psbA	psbA; trnH	tC05	M.Karbarz;D.Szlachcikowska;A.Zapał	Poland, Łańcut, Storczykarnia Muzeum -Zamek w Lancucie	Poland	leaves		Coelogyne fimbriata	Coelogyne	Orchidaceae	Asparagales	Liliopsida	Tracheophyta	Chloroplastida	Plantae	Eukaryota
trnH-Seq5	PV891857	CCCTTATCTAGCTAAAGGATTTTCTCTTTTTTCCATTCATCATTATACTTCAGATTAAGATCGAGATATTGGACATAGAATGCCAATTTCAAAAATGTAAAAAAAGGAGTAATCAGCCGTGACACGTTCACTAAAAAAAAATCCTTTTGTAGCTAATCATTTATCGGGAAGAATTGAAAAACTCAACAGGAGGGAGGAGAAAGAAATCATAGTGACTTGGTCTCGGGCATCTACCATTATACCCACAATGATTGGCCATACAATCGCTATTCATAATGGAAAGGAACATTTACCTATTTATATCACAGATCGTATGGTCGGTCACAAATTGGGAGAATTCGCACCTACTCTCACTTTCGCGAGACACGCGAGAAACGATAATAAATCTCGTCGTTAGTC…	trnH-psbA	psbA; trnH	tC06	M.Karbarz;D.Szlachcikowska;A.Zapał	Poland, Łańcut, Storczykarnia Muzeum -Zamek w Lancucie	Poland	leaves		Coelogyne parishii	Coelogyne	Orchidaceae	Asparagales	Liliopsida	Tracheophyta	Chloroplastida	Plantae	Eukaryota
trnH-Seq6	PV891858	CCCTTATCTAGCTAAGGATTTTCTCTTTTTTCCATTCATCATTATACTTCAGATTAAGATCGAGATATTGGACATAGAATGCCAATTTCAAAAATGTAAAAAAAGGAGTAATCAGCCGTGACACGTTCACTAAAAAAAAATCCTTTTGTAGCTAATCATTTATCGGGAAGAATTGAAAAACTCAACAGGAGGGAGGAGAAAGAAATCATAGTGACTTGGTCTCGGGCATCTACCATTATACCCACAATGATTGGCCATACAATCGCTATTCATAATGGAAAGGAACATTTACCTATTTATATCACAGATCGTATGGTCGGTCACAAATTGGGAGAATTCGCACCTACTCTCACTTTCGTGAGACACGCGAGAAACGATAATAAATCTCGTCGTTAGTCG…	trnH-psbA	psbA; trnH	tC07	M.Karbarz;D.Szlachcikowska;A.Zapał	Poland, Łańcut, Storczykarnia Muzeum -Zamek w Lancucie	Poland	leaves		Coelogyne salmonicolor	Coelogyne	Orchidaceae	Asparagales	Liliopsida	Tracheophyta	Chloroplastida	Plantae	Eukaryota
trnH-Seq7	PV891859	CCCTTATCTAGCTAAGGATTTTCTCTTTTTTCCATTCATCATTATACTTCAGATTAAGATCGAGATATTGGACATAGAATGCCAATTTCAAAAATGTAAAAAAAGGAGTAATCAGCCGTGACACGTTCACTAAAAAAAAATCCTTTTGTAGCTAATCATTTATCGGGAAGAATTGAAAAACTCAACAGGAGGGAGGAGAAAGAAATCATAGTGACTTGGTCTCGGGCATCTACCATTATACCCACAATGATTGGCCATACAATCGCTATTCATAATGGAAAGGAACATTTACCTATTTATATCACAGATCGTATGGTCGGTCACAAATTGGGAGAATTCGCACCTACTCTCACTTTCGTGAGACACGCGAGAAACGATAATAAATCTCGTCGTTAGTCG…	trnH-psbA	psbA; trnH	tC08	M.Karbarz;D.Szlachcikowska;A.Zapał	Poland, Łańcut, Storczykarnia Muzeum -Zamek w Lancucie	Poland	leaves		Coelogyne flaccida	Coelogyne	Orchidaceae	Asparagales	Liliopsida	Tracheophyta	Chloroplastida	Plantae	Eukaryota
trnH-Seq8	PV891860	CCCTTATCTAGCTAAGGATTTTCTCTTTTTTCCATTCATCATTATACTTCAGATTAAGATCGAGATATTGGACATAGAATGCCAATTTCAAAAATGTAAAAAAAGGAGTAATCAGCCGTGACACGTTCACTAAAAAAAAATCCTTTTGTAGCTAATCATTTATCGGGAAGAATTGAAAAACTCAACAGGAGGGAGGAGAAAGAAATCATAGTGACTTGGTCTCGGGCATCTACCATTATACCCACAATGATTGGCCATACAATCGCTATTCATAATGGAAAGGAACATTTACCTATTTATATCACAGATCGTATGGTCGGTCACAAATTGGGAGAATTCGCACCTACTCTCACTTTCGTGAGACACGCGAGAAACGATAATAAATCTCGTCGTTAGTCG…	trnH-psbA	psbA; trnH	tC09	M.Karbarz;D.Szlachcikowska;A.Zapał	Poland, Łańcut, Storczykarnia Muzeum -Zamek w Lancucie	Poland	leaves		Coelogyne cristata	Coelogyne	Orchidaceae	Asparagales	Liliopsida	Tracheophyta	Chloroplastida	Plantae	Eukaryota
trnH-Seq9	PV891861	CCCTTATCTAGCTAAGTATTTTCTCTTTTTTCCATTCATCATTATACTTCAGATTAAGATCGAGATATTGGACATAGAATGCCAATTTCAAAAATGTAAAAAAAGGAGTAATCAGCCGTGACACGTTCACTAAAAAAAAATCCTTTTGTAGCTAATCATTTATCGGGAAGAATTGAAAAACTCAACAGGAGGGAGGAGAAAGAAATCATAGTGACTTGGTCTCGGGCATCTACCATTATACCCACAATGATTGGCCATACAATCGCTATTCATAATGGAAAGGAACATTTACCTATTTATATCACAGATCGTATGGTCGGTCACAAATTGGGAGAATTCGCACCTACTCTCACTTTCGTGAGACACGCGAGAAACGATAATAAATCTCGTCGTTAGTCG…	trnH-psbA	psbA; trnH	tC10	M.Karbarz;D.Szlachcikowska;A.Zapał	Poland, Łańcut, Storczykarnia Muzeum -Zamek w Lancucie	Poland	leaves		Coelogyne pulchella	Coelogyne	Orchidaceae	Asparagales	Liliopsida	Tracheophyta	Chloroplastida	Plantae	Eukaryota
trnH-Seq10	PV891862	CCCTTATCTAGCTAAAGGATTTTCTCTTTTTTCCATTCATCATTATACTTCAGATTAAGATCGAGATATTGGACATAGAATGCCAATTTCAAAAATGTAAAAAAAGGAGTAATCAGCCGTGACACGTTCACTAAAAAAAAATCCTTTTGTAGCTAATCATTTATCGGGAAGAATTGAAAAACTCAACAGGAGGGAGGAGAAAGAAATCATAGTGACTTGGTCTCGGGCATCTACCATTATACCCACAATGATTGGCCATACAATCGCTATTCATAATGGAAAGGAACATTTACCTATTTATATCACAGATCGTATGGTCGGTCACAAATTGGGAGAATTCGCACCTACTCTCACTTTCGTGAGACACGCGAGAAACGATAATAAATCTCGTCGTTAGTC…	trnH-psbA	psbA; trnH	tC11	M.Karbarz;D.Szlachcikowska;A.Zapał	Poland, Łańcut, Storczykarnia Muzeum -Zamek w Lancucie	Poland	leaves		Coelogyne Lyme Bay	Coelogyne	Orchidaceae	Asparagales	Liliopsida	Tracheophyta	Chloroplastida	Plantae	Eukaryota
trnH-Seq11	PV891863	CCCTTATCTAGCTAAAGGATTTTCTCTTTTTTCCATTCATCATTATACTTCAGATTAAGATCGAGATATTGGACATAGAATGCCAATTTCAAAAATGTAAAAAAAGGAGTAATCAGCCGTGACACGTTCACTAAAAAAAAATCCTTTTGTAGCTAATCATTTATCGGGAAGAATTGAAAAACTCAACAGGAGGGAGGAGAAAGAAATCATAGTGACTTGGTCTCGGGCATCTACCATTATACCCACAATGATTGGCCATACAATCGCTATTCATAATGGAAAGGAACATTTACCTATTTATATCACAGATCGTATGGTCGGTCACAAATTGGGAGAATTCGCACCTACTCTCACTTTCGTGAGACACGCGAGAAACGATAATAAATCTCGTCGTTAGTC…	trnH-psbA	psbA; trnH	tC12	M.Karbarz;D.Szlachcikowska;A.Zapał	Poland, Łańcut, Storczykarnia Muzeum -Zamek w Lancucie	Poland	leaves		Coelogyne triplicatula	Coelogyne	Orchidaceae	Asparagales	Liliopsida	Tracheophyta	Chloroplastida	Plantae	Eukaryota
trnH-Seq12	PV891864	CCCTTATCTAGCTAAGGGTTTTCTCTTTTTTCCATTCATCATTATACTTCAGATTAAGATCGAGATATTGGACATAGAATGCCAATTTAAAAAATGGAAAAAAAGGAGTAATCAGCCGTGACACGTTCACTAAAAAAAAATCCTTTTGTAGCTAATCATTTATCGGGAAGAATTGAAAAACTCAACAGGAGGGAGGAGAAAGAAATCATAGTGACTTGGTCTCGGGCATCTACCATTATACCCACAATGATTGGCCATACAATCGCTATTCATAATGGAAAGGAACATTTACCTATTTATATCACAGATCGTATGGTCGGTCACAAATTGGGAGAATTCGCACCTACTCTCACTTTCGTGAGACACGCGAGAAACGATAATAAATCTCGTCGTTAGTCG…	trnH-psbA	psbA; trnH	tC13	M.Karbarz;D.Szlachcikowska;A.Zapał	Poland, Łańcut, Storczykarnia Muzeum -Zamek w Lancucie	Poland	leaves		Coelogyne ovalis	Coelogyne	Orchidaceae	Asparagales	Liliopsida	Tracheophyta	Chloroplastida	Plantae	Eukaryota
trnH-Seq13	PV891865	CCCTTATCTAGCTAAGGATTTTCTCTTTTTTCCATTCATCATTATACTTCAGATTAAGATCGAGATATTGGACATAGAATGCCAATTTCAAAAATGTAAAAAAAGGAGTAATCAGCCGTGACACGTTCACTAAAAAAAAATCCTTTTGTAGCTAATCATTTATCGGGAAGAATTGAAAAACTCAACAGGAGGGAGGAGAAAGAAATCATAGTGACTTGGTCTCGGGCATCTACCATTATACCCACAATGATTGGCCATACAATCGCTATTCATAATGGAAAGGAACATTTACCTATTTATATCACAGATCGTATGGTCGGTCACAAATTGGGAGAATTCGCACCTACTCTCACTTTCGTGAGACACGCGAGAAACGATAATAAATCTCGTCGTTAGTCG…	trnH-psbA	psbA; trnH	tC14	M.Karbarz;D.Szlachcikowska;A.Zapał	Poland, Łańcut, Storczykarnia Muzeum -Zamek w Lancucie	Poland	leaves		Coelogyne rochussenii	Coelogyne	Orchidaceae	Asparagales	Liliopsida	Tracheophyta	Chloroplastida	Plantae	Eukaryota
trnH-Seq14	PV891866	CCCTTCCCTTATCTAGCTAAAGGATTTTCTCTTTTTTCCATTCATCATTATACTTCAGATTAAGATCGAGATATTGGACATAGAATGCCAATTTCAAAAATGTAAAAAAAGGAGTAATCAGCCGTGACACGTTCACTAAAAAAAAATCCTTTTGTAGCTAATCATTTATCGGGAAGAATTGAAAAACTCAACAGGAGGGAGGAGAAAGAAATCATAGTGACTTGGTCTCGGGCATCTACCATTATACCCACAATGATTGGCCATACAATCGCTATTCATAATGGAAAGGAACATTTACCTATTTATATCACAGATCGTATGGTCGGTCACAAATTGGGAGAATTCGCACCTACTCTCACTTTCGTGAGACACGCGAGAAACGATAATAAATCTCGTCGT…	trnH-psbA	psbA; trnH	tC15	M.Karbarz;D.Szlachcikowska;A.Zapał	Poland, Łańcut, Storczykarnia Muzeum -Zamek w Lancucie	Poland	leaves		Coelogyne barbata	Coelogyne	Orchidaceae	Asparagales	Liliopsida	Tracheophyta	Chloroplastida	Plantae	Eukaryota
trnH-Seq15	PV891867	CCCTTATCTAGCTAAGGATTTTCTCTTTTTTCCATTCATCATTATACTTCAGATTAAGATCGAGATATTGGACATAGAATGCCAATTTCAAAAATGTAAAAAAAGGAGTAATCAGCCGTGACACGTTCACTAAAAAAAAATCCTTTTGTAGCTAATCATTTATCGGGAAGAATTGAAAAACTCAACAGGAGGGAGGAGAAAGAAATCATAGTGACTTGGTCTCGGGCATCTACCATTATACCCACAATGATTGGCCATACAATCGCTATTCATAATGGAAAGGAACATTTACCTATTTATATCACAGATCGTATGGTCGGTCACAAATTGGGAGAATTCGCACCTACTCTCACTTTCGTGAGACACGCGAGAAACGATAATAAATCTCGTCGTTAGTCG…	trnH-psbA	psbA; trnH	tC16	M.Karbarz;D.Szlachcikowska;A.Zapał	Poland, Łańcut, Storczykarnia Muzeum -Zamek w Lancucie	Poland	leaves		Coelogyne intermedia	Coelogyne	Orchidaceae	Asparagales	Liliopsida	Tracheophyta	Chloroplastida	Plantae	Eukaryota
atpF-Seq1	PV891868	TTGCAATCCTTTTGTTTAATGGTTTCATTTTACATCGTAAAAAAAATGTAAAAAAAAAAAAAATAAAAATAAAAACATAACCTTAACTAAAAATTTTGAAAATTCTCAAATTAATAAAAAGCGAATTGATACAAAAAAAACTCTTTTCTTTGTTCGTCCTATTTTTAAGGGGAAAGCAAATAAAAAATATAACCAATCCTTTTGTTTCCCCGGGGCATTGGCCATCCCCTGGGATTTTCAAGTTTAAAACCAATTTTTTACCAACAAATCCAA	atpF-atpH	atpF; atpH	aC02	M.Karbarz;D.Szlachcikowska;A.Zapał	Poland, Łańcut, Storczykarnia Muzeum -Zamek w Lancucie	Poland	leaves		Coelogyne assamica	Coelogyne	Orchidaceae	Asparagales	Liliopsida	Tracheophyta	Chloroplastida	Plantae	Eukaryota
atpF-Seq2	PV891869	TTGCAATCCTTTTGTTTAATGTTTCATTTCATCGTAGAATAAAAATGTAAAAAAAAAAAAATAAAAAAAAAAAAATAACCATAACTAAAAAATTTGAGAATTCTCAAATTAATAATAAGCGGAGTGATACAAAAAGAACTCTGTTCTTTGTTAGTCCTATCTTTAAGGGGAAAGCATATGAAAAATATAACCAATTCTTTTGTTTCCGCGGGGCACTGGCCATCCCCTGGGAGTTTCGAGTTTAATACCGATTTTTTAGCAACAAATCCAATAAATCTAAGCG	atpF-atpH	atpF; atpH	aC03	M.Karbarz;D.Szlachcikowska;A.Zapał	Poland, Łańcut, Storczykarnia Muzeum -Zamek w Lancucie	Poland	leaves		Coelogyne cumingii	Coelogyne	Orchidaceae	Asparagales	Liliopsida	Tracheophyta	Chloroplastida	Plantae	Eukaryota
atpF-Seq3	PV891870	TTGCAATCCTTTTGTTTAATGTTTCATTTCATCGTAGAATAAAGATGTAAAAAAAGAAAAAATAAGAATAAAAACATAACCATAACTAAGAAATTTGAGAATTCTCAAATTAATAATAAGCGGAGTGATACAAAAAGAACTCTGTTCTTTGTTAGTCCTATCTATAAGGGGAAAGCATATGAAAAATATAACCGATTCTTTTGTTTCCGCGGGGCACTGGCCATCCGCTGGGAGTTTCGAGTTTAATACCGATATTTTAGCAACAAATCCAATAAATCTAAGCGTAGTGCTGGGTGTATTGATTTTTTTTGGAAA	atpF-atpH	atpF; atpH	aC04	M.Karbarz;D.Szlachcikowska;A.Zapał	Poland, Łańcut, Storczykarnia Muzeum -Zamek w Lancucie	Poland	leaves		Coelogyne cristata	Coelogyne	Orchidaceae	Asparagales	Liliopsida	Tracheophyta	Chloroplastida	Plantae	Eukaryota
atpF-Seq4	PV891871	TTGCAATCCTTTTGTTTAATGTTTCATTTCATCGTAAAAAAAATGTAAAAAAAAAAAAATAAAAATAAAAACATAACCTTAACTAAAAATTTTGAAAATTCTCAAATTAATAAAAAGCGAAGTGATACAAAAAAAACTCTTTTCTTTGTTAGTCCTATTTTTAAGGGGAAAGCAAATAAAAAATATAACCAATTCTTTTGTTTCCCCGGGGCATTGGCC	atpF-atpH	atpF; atpH	aC05	M.Karbarz;D.Szlachcikowska;A.Zapał	Poland, Łańcut, Storczykarnia Muzeum -Zamek w Lancucie	Poland	leaves		Coelogyne tomentosa	Coelogyne	Orchidaceae	Asparagales	Liliopsida	Tracheophyta	Chloroplastida	Plantae	Eukaryota
atpF-Seq5	PV891872	TTTGCAATCCTTTTGTTTAATGTTTCATTTCATCGTAAATAAAAATGTAAAAAAAAAAAAGAAAATAAGAATAAAAACATAACCATAACTAAAAAATTTGAGAATTCTCAAATTAATAATAAGCGGAGTGATACAAAAAGAACTCTGTTCTTTGTTAGTCCTATCTATAAGGGGAAAGCATATGAAAAATATAACCGATTCTTTTGTTTCCGCGGGGCACTGGCCATCCGCTGGGAGTTTCGAGTTTAATACCGATTTTTTAGCAACAAATCCAATAAATCTAAGCGTA	atpF-atpH	atpF; atpH	aC06	M.Karbarz;D.Szlachcikowska;A.Zapał	Poland, Łańcut, Storczykarnia Muzeum -Zamek w Lancucie	Poland	leaves		Coelogyne ovalis	Coelogyne	Orchidaceae	Asparagales	Liliopsida	Tracheophyta	Chloroplastida	Plantae	Eukaryota
atpF-Seq6	PV891873	TTTGCAATCCTTTTGTTTAATGTTTCATTTCATCGTAAATCAAAATGTAAAAAAAAAGAAATAAGAATAAAAACATAACCATAACTAAGAAATTTGAGAATTCTCAAATTAATAATAAGCGGAGTGATACAAAAAGAACTCTGTTCTTTGTTAGTCCTATCTATAAGGGGAAAGCATATGAAAAATATAACCGATTCTTTTGTTTCCGCGGGGCACTGGCCATCCGCTGGGAGTTTCGAGTTTAATACCGATATTTTAGCAACAAATCCAATAAATCTAAGCGTAGTGCTGGGTGTATTGATTTTTTTTGGAAAG	atpF-atpH	atpF; atpH	aC07	M.Karbarz;D.Szlachcikowska;A.Zapał	Poland, Łańcut, Storczykarnia Muzeum -Zamek w Lancucie	Poland	leaves		Coelogyne rochussenii	Coelogyne	Orchidaceae	Asparagales	Liliopsida	Tracheophyta	Chloroplastida	Plantae	Eukaryota
ITS-Seq1	PV928935	TGCTTAAACTCGGCGGGTGGCCTCGCCCATCCGGGGGTCGCATTCCAAGCGCCTTCCATGATCGACGCAGGATTTGGGATTACCTGAGTATGTATAGTCCTTATCACGGGAATACACAACACAATAACATTGGCCTCACATTAACCCCCCCCTTATCGTTCGCACCCAACAAGATAATGAACCCCTCTTCACCTCACCGCACCAAGGGGCACAATAACCCACTCTGCACATCCAACCCTTCACCACCCCATACTTCATTGGGATGGATTTGACAAGGAGCGACGTACCGCTGGACACCCAGGCAAACGTGCCCTTGGCCGGTGGGCCTCGGGCGCAACTTGCTTTCAAATACTCGATGGTTCGCGGGATTCTGCA	ITS	ITS2, ITS-S2F	iC02	M.Karbarz;D.Szlachcikowska;A.Zapał	Poland, Łańcut, Storczykarnia Muzeum -Zamek w Lancucie	Poland	leaves		Coelogyne assamica	Coelogyne	Orchidaceae	Asparagales	Liliopsida	Tracheophyta	Chloroplastida	Plantae	Eukaryota
ITS-Seq2	PV928936	TGCTTAAACTCGGCGGGTGGCCTCGCCCATCCTGGGGTCGCATTCCAAGCCGTCGCCTGTGGATCGACGCAGGGGCCGGGATCAACTGGGATACTTTTCTCGGGCCAAGCAAGAAACAACATAGGCTTTTTTGCTCACAGCTTTCATCCACCCCTTGTCGTTGTTGGCCAACGAGACGATGACCCACTCTTAAGCCCGTCGCACCAACAGGCACGACGAGCCACTCTACACATCCGGGCCTCGACCGACACACGCATTCGTGGGACGGGGCTTGGCACGGAGCGAAGCAACGCTGGACGCCCAGGCAGACGTGCCCTTGGCCGGTTGGCCTCGGGCGCAACTTGCGTTCAAANACTCGATGGTTCGCGGGATTCTGCAATTCGCACCACGTATCGCATT…	ITS	ITS2, ITS-S2F	iC03	M.Karbarz;D.Szlachcikowska;A.Zapał	Poland, Łańcut, Storczykarnia Muzeum -Zamek w Lancucie	Poland	leaves		Coelogyne parishii	Coelogyne	Orchidaceae	Asparagales	Liliopsida	Tracheophyta	Chloroplastida	Plantae	Eukaryota
ITS-Seq3	PV928937	TGCTTAAACTCGGCGGGTGGCCTCGCCCATCCGGGGGTCGCATTCCAAGCCGTCGCCGGTTGGATCGACGCAGGGGTCGGGATCAGCTGGGATACTTTTCTCGGGCCAAGCAAGCAAACAACATAGGCTTTTTTTGCTCACAGCTTTCACCACCCCTTGTCGTTGTTGGCCAACGAGACAATAACCCACTCTTCACCCCGCCGCACCAACGGGCACGACAAGCCACTCTCCGCACCCGGGCCTCGACCGTCACACGCATTCGGGGGGCGGGGCTGGCACGGAGCGATGCAACGCTGGACGCCAAGGCAGACGTGCCCTTGGCCGATGGGCCTCGGGCGCAACTTGCGTTCAAAGACTCGATGGTTCGCGGGATTCTGCAATTCGCACCACGTATCGCAT…	ITS	ITS2, ITS-S2F	iC04	M.Karbarz;D.Szlachcikowska;A.Zapał	Poland, Łańcut, Storczykarnia Muzeum -Zamek w Lancucie	Poland	leaves		Coelogyne cristata	Coelogyne	Orchidaceae	Asparagales	Liliopsida	Tracheophyta	Chloroplastida	Plantae	Eukaryota
ITS-Seq4	PV928938	TGCTTAAACTCGGCGGGTGGCCTCGCCCATCCGGGGGTCGCATTCCAAGCCGTCGCCGGTGGATCGACGCAGGGGTCGGGATCACTGGGATACGTAACCTTCTCTCGGGCCAAGCAAGAAACAACATAGGCTTGTTGCTCACAGCTTTCATCCACCCCTTGTTGTTGTTGGCCAACGAGACAATAACCCGCTCTTCAACCCGCCGCACCGATGGGCACGACAAGCCACTCTGCACATCCGGGCCTCGACCGACACACGCATTTGTGGGACGGAGTGGGCACGGAGCGACGCACCGCTGGACGCCCAGGCAGACGTGCCCTTAGCCGGTTGGCCTCGGGCGCAACTTGCGTTCAAAGACTCGATGGTTCGCGGGATTCTGCAATTCGCACCACGTATCGC…	ITS	ITS2, ITS-S2F	iC05	M.Karbarz;D.Szlachcikowska;A.Zapał	Poland, Łańcut, Storczykarnia Muzeum -Zamek w Lancucie	Poland	leaves		Coelogyne tomentosa	Coelogyne	Orchidaceae	Asparagales	Liliopsida	Tracheophyta	Chloroplastida	Plantae	Eukaryota
ITS-Seq5	PV928939	TGCTTAAACTCGGCGGGTGGCCTCGCCCATCCGGGGGTCGCATTCCAAGCCGTCGCCGGTGGATCGACGCAGGGGTCGGGATCAACTGGGATATTCTTCTCGGGCCAAGCAAGAAACAACATAGGCTTTTTTGCTCACAGCTTTCATCCACCCCTTGTCGTTGTTGGCCAACGAGGCGATAACCCAATCTTAAGCCCGTCGCACCAACAGGCACGACAAGCCACTCTGCACATCCGGGCCTCGACCGACACACGCATTCGTGGGACGGGGTTGGCACGGAGCGACGCACCGCTGGACGCCCAGGCAGACGTGCCCTTGGCCGGTTGGCCTCGGGCGCAACTTGCGTTCAAAGACTCGATGGTTCGCGGGATTCTGCAATTCGCACCACGTATCGCATTT…	ITS	ITS2, ITS-S2F	iC06	M.Karbarz;D.Szlachcikowska;A.Zapał	Poland, Łańcut, Storczykarnia Muzeum -Zamek w Lancucie	Poland	leaves		Coelogyne pulchella	Coelogyne	Orchidaceae	Asparagales	Liliopsida	Tracheophyta	Chloroplastida	Plantae	Eukaryota
ITS-Seq6	PV928940	TGCTTAAACTCGGCGGGTGGCCTCGCCCATCCGGGGGTCGCATTCCAAGCCGTCGCCGGTGGATCGACGCAGGGGTCGGGATCAACTGGGATATTTTTCTCGGGCCAAGCAAGAAACAACATAGGCTTTTTTGCTCACAGCTTTCATCCACCTCTTGTCGTTGTTGGCCAACGAGGCGATAACCCACTCTAAAGCCCGTCGCACCAACGGGCACGGCGAGCCACTCTGCACATCCGGGCCTCGACCGACACACGCATTCGTGGGACGGGGCTTGGCACGGAGCGACGCACCGCTGGACGCCCAGGCAGACGTGCCCTTGGCCGGTTGGCCTCGGGCGCAACTTGCGTTCAAAGACTCGATGGTTCGCGGGATTCTGCAATTCGCACCACGTATCGCATT…	ITS	ITS2, ITS-S2F	iC07	M.Karbarz;D.Szlachcikowska;A.Zapał	Poland, Łańcut, Storczykarnia Muzeum -Zamek w Lancucie	Poland	leaves		Coelogyne triplicatula	Coelogyne	Orchidaceae	Asparagales	Liliopsida	Tracheophyta	Chloroplastida	Plantae	Eukaryota
ITS-Seq7	PV928941	TGCTTAAACTCGGCGGGTGGCCTCGCCCATCCGGGGGTCGCATTCCAAGCCGTCGCCGGTGGATCGACGCAGGGGTCGGGATCAACTGGGATATTTTTCTCGGGCCAAGCAAGAAACAACATAGGCTTTTTTGCTCACAGCTTTCATCCACCTCTGGTCGTTGTTGGCCAACGAGGCGATAACCCACTCTAAAGCCCGTCGCACCAACGGGCACGGCGAGCCACTCTGCACATCCGGGCCTCGACCGACACACGTATTCGTGGGACGGGGCTTGGCACGGAGCGACGCACCGCTGGACGCCCAGGCAGACGTGCCCTTGGCCGGTGGGCCTCGGGCGCAACTTGCGTTCAAAGACTCGATGGTTCGCGGGATTCTGCAATTCGCACCACGTATCGCATT…	ITS	ITS2, ITS-S2F	iC08	M.Karbarz;D.Szlachcikowska;A.Zapał	Poland, Łańcut, Storczykarnia Muzeum -Zamek w Lancucie	Poland	leaves		Coelogyne ovalis	Coelogyne	Orchidaceae	Asparagales	Liliopsida	Tracheophyta	Chloroplastida	Plantae	Eukaryota
ITS-Seq8	PV928942	TGCTTAAACTCGGCGGGTGGCCTCGCCCATCCGGGGGTCGCATTCCAAGCCGTCGCCGGTTGGATCGACGCAGGGGTCGGGATCAGCTGGGATACTTTTCTCGGGCCAAGCAAGCAAACAACATAGGCTTTTTTTGCTCACAGCTTTCACCACCCCTTGTCGTTGTTGGCCAACGAGACAATAACCCACTCTTCACCCCGCCGCACCAACGGGCACGACAAGCCACTCTCCGCATCCGGGCCTCGACCGTCACACGCATTCGGGGGGCGGGGCTGGCACGGAGCGATGCAACGCTGGACGCCCAGGCAGACGTGCCCTTGGCCGATGGGCCTCGGGCGCAACTTGCGTTCAAAGACTCGATGGTTCGCGGGATTCTGCAATTCGCACCACGTATCGCAT…	ITS	ITS2, ITS-S2F	iC09	M.Karbarz;D.Szlachcikowska;A.Zapał	Poland, Łańcut, Storczykarnia Muzeum -Zamek w Lancucie	Poland	leaves		Coelogyne intermedia	Coelogyne	Orchidaceae	Asparagales	Liliopsida	Tracheophyta	Chloroplastida	Plantae	Eukaryota
